# Supplementary material for: Exploring functional core bacteria in fermentation of a traditional Chinese food, Aspergillus-type douchi
Source: PLoS One. 2019 Dec 30;14(12):e0226965. doi: 10.1371/journal.pone.0226965 (PMC6936781; doi:10.1371/journal.pone.0226965)
Supplement: S1 Table — (XLSX) [file pone.0226965.s002.xlsx]

## Sheet: O2PLS modeling
Component	R2X	R2X(cum)	Eigenvalue	R2	R2(cum)	Q2	Limit	Q2(cum)	R2Y	R2Y(cum)	EigenvalueY	Significance
Model		0.816			0.851			0.332		0.83
Predictive		0.741			0.805			0.332		0.83
P1	0.415	0.415	3.32	0.376	0.376	0.0264	0.01	0.0264	0.392	0.392	3.13	R1
P2	0.254	0.668	2.03	0.296	0.672	0.197	0.01	0.224	0.298	0.69	2.39	R1
P3	0.0723	0.741	0.579	0.133	0.805	0.108	0.01	0.332	0.14	0.83	1.12	R1
Orthogonal in X(OPLS)		0.0756			0.0471
O1	0.0756	0.0756	0.605	0.0471	0.0471							R1

## Sheet: VIP（pred）
Genera	VIP
Weissella	1.059
Bacillus	1
Anaerosalibacter	1.093
Lactobacillus	0.968
Staphylococcus	0.636
Enterococcus	0.706
Pediococcus	0.818
Ignatzschineria	1.038
Brevibacterium	1.08
Clostridium_sensu_stricto_15	1.102
Tissierella	1.01
Tepidimicrobium	1.113
Corynebacterium_1	1.106
Lactococcus	1.048
Proteus	1.059
Helcococcus	0.959
Paenalcaligenes	1.107
Saccharopolyspora	0.963
unclassified_o__Lactobacillales	0.977
Clostridium_sensu_stricto_18	1.023
Wohlfahrtiimonas	1.081
Oceanobacillus	0.67
norank_f__Family_XI	1.027
Gallicola	0.945
norank_f__Bacillaceae	0.981
Atopostipes	1.076
Stenotrophomonas	0.941
Sinibacillus	0.686
Clostridium_sensu_stricto_13	1.023
Vagococcus	1.038
Ureibacillus	0.994
Enterobacter	1.068
Peptostreptococcus	1.129
Tetragenococcus	1.063
Prauserella	1.044
Peptoniphilus	0.877
Streptomyces	1.102
Pseudomonas	1.024
Sphingobacterium	1.097
Chryseobacterium	0.979
Providencia	1.016
Morganella	1.027
Kerstersia	1.08
Acinetobacter	1.028
Lysinibacillus	1.15
norank_f__Actinopolysporaceae	1.057
norank_p__WS6	1.181
Brachybacterium	0.992
Erysipelothrix	1.098
Bacteroides	1.054
unclassified_f__Bacillaceae	0.485
unclassified_f__Family_XI_o__Clostridiales	0.851
Comamonas	1.104
unclassified_f__Enterobacteriaceae	1.07
Leucobacter	1.103
Kurthia	1.113
Sporosarcina	1.187
Curvibacter	1.063
Ralstonia	1.029
Kocuria	0.885
Microbacterium	0.944
Pseudogracilibacillus	0.567
Cerasibacillus	1.059
Anaerococcus	0.779
Nocardiopsis	0.808
unclassified_f__Brucellaceae	1.108
norank_o__AKYG1722	1.17
Truepera	1.185
Virgibacillus	0.924
norank_f__Nocardioidaceae	0.886
Soonwooa	0.732
Empedobacter	0.999
unclassified_f__Brevibacteriaceae	1.116
unclassified_c__Bacilli	0.909
Ochrobactrum	0.996
Clostridium_sensu_stricto_11	1.066
Globicatella	0.832
Alkaliphilus	1.011
Cronobacter	1.007
Brevundimonas	0.884
Elizabethkingia	0.835
Mobilitalea	0.992
unclassified_f__Alcaligenaceae	0.992
Gulosibacter	1.08
Rhodococcus	1.143
Arcobacter	0.895
Pisciglobus	0.964
Tepidanaerobacter	0.902
Alicycliphilus	0.775
Lentibacillus	0.751
Caldicoprobacter	0.94
Moheibacter	0.901
norank_f__Actinomycetaceae	1.094
Amphibacillus	1.173
unclassified_f__Rhodobacteraceae	1.193
Dietzia	0.965
norank_c__Cyanobacteria	1.014
Leuconostoc	1.111
Phascolarctobacterium	1.039

## Sheet: O2PLS correlation matrix
	Asp	Thr	Ser	Glu	Gly	Ala	Cys	Val	Met	Ile	Leu	Tyr	Phe	Lys	His	Arg	No.1	No.2	No.3	No.4	No.5	No.6	No.7	No.8	No.9	No.10	No.11	No.12	No.13	No.14	No.15	No.16	No.17	No.18	No.19	No.20	No.21	No.22	No.23	No.24	No.25	No.26	No.27	No.28	No.29	No.30	No.31	No.32	No.33
G1	-0.2449	-0.1365	0.0321	0.0715	0.1583	-0.2209	0.658	0.1292	0.422	0.2495	0.2085	-0.3514	0.1988	-0.1271	0.245	-0.4415	0.4339	-0.2189	-0.6277	-0.0555	-0.5931	-0.3766	-0.6134	-0.6257	-0.2824	0.4256	0.4762	0.2603	0.5267	0.662	0.6933	0.2039	0.6981	-0.643	-0.8274	-0.7023	-0.6743	-0.5999	-0.2595	0.6281	-0.7668	-0.4778	0.8566	-0.2394	0.0297	-0.5378	-0.4054	-0.6162	-0.8668
G2	0.506	0.4001	0.3785	0.1	0.0433	0.4603	-0.3791	0.2241	-0.7474	0.1498	0.1835	0.7298	0.1379	0.3483	-0.3512	-0.0583	-0.671	-0.1017	0.319	0.3249	0.285	0.3521	0.7576	0.6608	-0.1749	-0.4365	-0.4652	-0.5324	-0.592	-0.7145	-0.7477	-0.7209	-0.643	0.2651	0.6398	-0.1952	0.3171	0.1053	-0.6153	0.2258	0.7574	0.6772	-0.5997	0.4305	-0.5403	0.0962	0.8373	-0.172	0.4067
G3	-0.2899	-0.3616	-0.5395	-0.316	-0.2251	-0.1589	-0.2738	-0.3855	0.187	-0.4822	-0.467	-0.007	-0.2932	-0.2037	-0.221	0.8101	0.2059	0.7684	0.6795	-0.2407	0.589	0.2957	0.0538	0.135	0.54	-0.171	-0.1339	0.3726	0.145	0.0942	0.0586	0.3174	-0.4204	0.0605	0.301	0.8044	0.5703	0.5163	0.6685	-0.5797	0.1887	-0.2731	-0.3857	0.4409	0.24	0.6268	-0.381	0.6481	0.5994
G4	-0.2218	-0.2778	-0.3348	-0.4521	-0.3931	-0.1821	-0.691	-0.5245	-0.4293	-0.6141	-0.5728	0.2687	-0.5016	-0.2315	-0.6493	0.6524	-0.3073	-0.1051	0.4126	0.0157	0.763	0.7685	0.2084	0.322	0.6418	-0.5257	-0.1716	-0.1059	-0.429	-0.4744	-0.4214	-0.2674	-0.5445	0.2615	0.6048	0.5708	0.2814	0.7193	0.4299	-0.2357	0.637	0.2457	-0.4798	0.4348	-0.401	0.6209	0.1225	0.7815	0.8019
G6	0.029	0.0993	0.1391	0.1847	-0.0769	-0.1253	0.161	0.1748	0.3099	0.2376	0.1918	-0.5471	0.0552	-0.0335	0.4923	-0.5661	0.283	-0.3956	-0.6029	-0.0101	-0.8158	-0.8084	-0.3474	-0.3132	-0.4412	0.6459	0.4792	0.0516	0.2375	0.2585	0.2641	0.5534	0.6549	0.1005	-0.5137	-0.1056	-0.5448	-0.4457	-0.0492	-0.2418	-0.4474	-0.1888	0.3105	-0.9316	0.711	-0.4849	-0.2051	-0.3012	-0.5347
G7	-0.565	-0.4835	-0.3864	-0.3144	-0.2548	-0.5085	0.1902	-0.3342	0.4148	-0.2875	-0.3181	-0.4137	-0.2419	-0.4067	-0.1151	0.0831	0.5497	-0.1951	-0.4568	-0.1659	-0.1883	-0.0388	-0.6739	-0.519	0.1827	0.2672	0.5973	0.3853	0.4422	0.5666	0.6335	0.4312	0.4746	-0.4682	-0.6056	-0.0538	-0.6286	-0.1487	0.3189	0.2091	-0.4945	-0.5608	0.6607	-0.1466	0.1466	-0.1348	-0.6439	0.0714	-0.3497
G8	0.6393	0.6751	0.6788	0.3	0.3264	0.5348	-0.3715	0.3267	-0.5436	0.3075	0.3517	0.7085	0.2739	0.5111	-0.0257	-0.3424	-0.7055	-0.3336	0.1448	0.7787	0.3448	0.5223	0.6647	0.5809	-0.2007	-0.6799	-0.5713	-0.9195	-0.9103	-0.8684	-0.8688	-0.8222	-0.5502	0.3677	0.6066	-0.2968	0.1739	0.038	-0.6188	0.3292	0.7218	0.7065	-0.3126	0.1187	-0.6011	-0.0382	0.7446	0.0017	0.3799
G9	0.624	0.683	0.771	0.4246	0.4631	0.5199	-0.0106	0.4789	-0.4342	0.519	0.5471	0.5584	0.4267	0.5144	0.1306	-0.6193	-0.597	-0.4754	-0.1533	0.648	0.0205	0.273	0.4709	0.3379	-0.4041	-0.4576	-0.4417	-0.8109	-0.6799	-0.6163	-0.6106	-0.8074	-0.2235	0.1687	0.2891	-0.6669	-0.0483	-0.2394	-0.7932	0.5954	0.3764	0.6217	-0.006	0.0015	-0.6295	-0.3256	0.7155	-0.3669	-0.0499
G10	-0.2915	-0.3596	-0.5372	-0.3086	-0.2234	-0.1607	-0.2679	-0.3821	0.2163	-0.4795	-0.4654	-0.0174	-0.2886	-0.199	-0.2072	0.7999	0.2368	0.7605	0.649	-0.2416	0.5828	0.2912	0.0427	0.1346	0.5317	-0.17	-0.1203	0.3693	0.1477	0.1047	0.0702	0.3415	-0.4109	0.0691	0.2861	0.8189	0.5447	0.5035	0.6884	-0.5897	0.1803	-0.2808	-0.3573	0.4201	0.2625	0.6082	-0.3999	0.666	0.5966
G11	-0.0861	-0.1572	-0.342	-0.0922	-0.0067	0.0602	-0.0816	-0.1329	0.3258	-0.2353	-0.2235	0.1205	-0.0295	0.0246	-0.041	0.6345	0.3111	0.91	0.5955	-0.1815	0.5304	0.2265	0.1805	0.2483	0.3025	-0.2165	-0.2367	0.2709	0.1475	0.1264	0.06	0.3	-0.4756	0.0676	0.2594	0.6945	0.5642	0.2942	0.5205	-0.4903	0.1667	-0.2287	-0.2596	0.471	0.2842	0.4263	-0.3212	0.5035	0.5111
G12	-0.0966	-0.1758	-0.3501	-0.0929	-0.097	0.0362	-0.1441	-0.1544	0.3749	-0.2779	-0.2704	0.0802	-0.0758	0.0252	-0.0726	0.5937	0.4408	0.725	0.3594	-0.272	0.5034	0.2209	0.1707	0.324	0.2657	-0.2138	-0.135	0.2377	0.1123	0.101	0.0518	0.4121	-0.4547	0.2197	0.2499	0.8411	0.381	0.2817	0.6671	-0.6011	0.2178	-0.1592	-0.1759	0.3445	0.3829	0.3275	-0.3237	0.6648	0.5678
G13	0.7105	0.6498	0.6239	0.3392	0.2905	0.6513	-0.3785	0.3637	-0.6116	0.2866	0.3373	0.8114	0.2849	0.5806	-0.1466	-0.2045	-0.6532	-0.2505	0.1504	0.4282	0.4795	0.5618	0.8818	0.8313	-0.2061	-0.7463	-0.6941	-0.8385	-0.8921	-0.9297	-0.9471	-0.8214	-0.747	0.6016	0.8087	-0.0481	0.3359	0.1498	-0.441	0.1283	0.8846	0.9171	-0.4836	0.3114	-0.6053	-0.0081	0.9244	0.1519	0.5792
G14	-0.2982	-0.2239	-0.1332	0.0023	-0.1316	-0.3685	0.4686	0.0482	0.4534	0.1534	0.0898	-0.721	0.0068	-0.281	0.3968	-0.4313	0.4871	-0.1881	-0.5756	-0.2124	-0.9535	-0.9178	-0.692	-0.6946	-0.3467	0.8949	0.7131	0.4686	0.6985	0.7257	0.7327	0.6734	0.9054	-0.4239	-0.8872	-0.368	-0.6429	-0.5642	-0.087	0.0527	-0.8498	-0.5958	0.5609	-0.7209	0.6589	-0.4734	-0.517	-0.6064	-0.883
G15	0.7037	0.698	0.7379	0.4536	0.4773	0.6179	-0.0966	0.471	-0.5725	0.4784	0.5226	0.6246	0.3939	0.557	0.0786	-0.4502	-0.7408	-0.3639	0.063	0.4412	0.2196	0.3535	0.6791	0.5159	-0.2967	-0.5663	-0.675	-0.7861	-0.7618	-0.7761	-0.7854	-0.8993	-0.4188	0.4207	0.5814	-0.4303	0.2947	0.002	-0.6332	0.3524	0.5497	0.8306	-0.3185	0.1476	-0.6885	-0.1437	0.9004	-0.1898	0.1958
G16	0.2404	0.3072	0.2678	-0.1223	-0.0213	0.1504	-0.682	-0.1197	-0.5354	-0.1456	-0.1024	0.5399	-0.1222	0.1395	-0.2719	0.0764	-0.6807	-0.2012	0.4515	0.886	0.5191	0.6756	0.3986	0.3705	0.2221	-0.6314	-0.3505	-0.7039	-0.8243	-0.7721	-0.7468	-0.6209	-0.5442	0.1521	0.571	-0.042	0.1952	0.3229	-0.3582	0.1893	0.7188	0.349	-0.4197	0.1624	-0.5024	0.3558	0.3631	0.2743	0.5584
G17	0.4688	0.4476	0.4781	0.0705	0.0719	0.383	-0.4079	0.1949	-0.7425	0.1643	0.1966	0.7203	0.1296	0.3195	-0.3217	-0.2177	-0.7317	-0.3274	0.1947	0.6486	0.2239	0.4371	0.6073	0.5128	-0.1785	-0.4828	-0.3657	-0.7002	-0.7062	-0.7423	-0.7442	-0.8137	-0.5163	0.1078	0.5045	-0.4366	0.0786	0.009	-0.7816	0.4826	0.6998	0.5975	-0.3926	0.2921	-0.6566	0.0166	0.7604	-0.2446	0.2764
G18	0.4559	0.2944	0.2173	0.1409	-0.0313	0.4447	-0.4019	0.1611	-0.5188	0.0328	0.0672	0.5534	0.0545	0.3404	-0.2958	0.1167	-0.3722	-0.057	0.1801	-0.1297	0.4097	0.3159	0.7777	0.8	-0.0804	-0.4363	-0.4761	-0.3711	-0.5172	-0.6684	-0.6999	-0.3972	-0.6851	0.6687	0.7544	0.3783	0.3993	0.2916	-0.0252	-0.3019	0.7843	0.7601	-0.6358	0.3316	-0.2397	0.1278	0.7403	0.3116	0.6542
G19	-0.2199	-0.1379	0.0028	0.1425	0.2472	-0.1447	0.7799	0.19	0.5586	0.2909	0.2509	-0.3256	0.2863	-0.06	0.2986	-0.3628	0.573	-0.001	-0.5847	-0.2064	-0.5104	-0.3695	-0.5611	-0.5642	-0.2908	0.3873	0.3907	0.348	0.6184	0.7509	0.7615	0.27	0.6219	-0.6136	-0.8076	-0.5888	-0.5541	-0.6036	-0.1378	0.5493	-0.7963	-0.4962	0.8785	-0.1114	0.0825	-0.5387	-0.4497	-0.5557	-0.8241
G20	0.0098	-0.0602	-0.246	-0.1789	-0.1231	0.1125	-0.4414	-0.2087	0.039	-0.3455	-0.3175	0.3789	-0.1321	0.0735	-0.2718	0.6589	0.0668	0.6684	0.6311	0.1027	0.7395	0.5332	0.3879	0.4996	0.3663	-0.4877	-0.3113	-0.0459	-0.232	-0.2478	-0.2914	0.0563	-0.7332	0.22	0.5265	0.7434	0.5151	0.4305	0.4123	-0.4378	0.5606	0.0131	-0.4264	0.5258	0.0721	0.5176	-0.0953	0.6879	0.8017
G21	0.5503	0.4642	0.4543	0.144	0.124	0.5002	-0.4079	0.2282	-0.7809	0.1619	0.2069	0.7756	0.1491	0.3941	-0.3371	-0.0801	-0.7561	-0.2055	0.3056	0.3786	0.4051	0.5024	0.793	0.6939	-0.118	-0.5891	-0.5754	-0.6528	-0.7368	-0.8322	-0.8498	-0.8505	-0.6878	0.3585	0.7374	-0.1899	0.356	0.1854	-0.5746	0.2511	0.8223	0.7884	-0.5927	0.4381	-0.6813	0.1162	0.9038	-0.0553	0.4832
G23	0.1637	0.0912	-0.0999	0.0902	0.1326	0.2959	-0.1007	0.0649	0.3171	-0.0639	-0.0462	0.3499	0.1546	0.2711	0.0217	0.4697	0.2984	0.8626	0.4826	-0.0222	0.5865	0.3174	0.412	0.5052	0.1127	-0.4061	-0.3737	-0.001	-0.0684	-0.0598	-0.1384	0.1775	-0.6526	0.2297	0.3792	0.6729	0.5194	0.1774	0.388	-0.4379	0.3626	-0.0197	-0.2264	0.4811	0.2379	0.2698	-0.1334	0.5258	0.6045
G24	0.5076	0.5519	0.5096	0.1385	0.1967	0.4264	-0.5306	0.1585	-0.4763	0.1136	0.1587	0.7155	0.143	0.413	-0.1283	-0.1164	-0.6265	-0.1584	0.3156	0.8713	0.5026	0.6475	0.6199	0.588	-0.0305	-0.7362	-0.5148	-0.8635	-0.9041	-0.8436	-0.8446	-0.7032	-0.6585	0.3012	0.6343	-0.0971	0.2113	0.1505	-0.474	0.2283	0.7934	0.5457	-0.357	0.1997	-0.5125	0.1402	0.554	0.1971	0.5481
G25	0.4761	0.3356	0.2891	0.0636	-0.0103	0.4708	-0.4234	0.1758	-0.699	0.0622	0.0991	0.7859	0.1039	0.3533	-0.447	0.0891	-0.5524	-0.014	0.3233	0.1914	0.4345	0.4607	0.8217	0.7855	-0.1099	-0.525	-0.4864	-0.484	-0.5834	-0.7141	-0.7499	-0.6578	-0.7774	0.3493	0.7229	0.0155	0.3535	0.1845	-0.4327	0.1109	0.8539	0.7051	-0.6196	0.5575	-0.5142	0.1465	0.8136	0.0233	0.5701
G26	0.5941	0.5901	0.5734	0.1929	0.2072	0.5106	-0.4848	0.2405	-0.6399	0.1894	0.2367	0.787	0.1874	0.4623	-0.1964	-0.1832	-0.7258	-0.2644	0.252	0.7187	0.4518	0.6067	0.7383	0.6756	-0.1208	-0.7183	-0.5723	-0.8688	-0.9122	-0.9083	-0.9127	-0.8326	-0.6826	0.3719	0.7038	-0.1879	0.2372	0.1346	-0.5783	0.2816	0.8471	0.727	-0.4407	0.2684	-0.6316	0.0743	0.7781	0.0739	0.5174
G27	0.5882	0.5004	0.5411	0.3651	0.3255	0.5332	-0.0276	0.4054	-0.6455	0.3961	0.4323	0.5069	0.297	0.4246	-0.0488	-0.3167	-0.6837	-0.3109	0.0726	0.0266	0.1233	0.1759	0.6546	0.4815	-0.2692	-0.3516	-0.5902	-0.4881	-0.5124	-0.6292	-0.648	-0.7849	-0.3538	0.4206	0.5569	-0.3425	0.3668	0.0632	-0.5202	0.2218	0.4651	0.8229	-0.4464	0.2345	-0.6172	-0.0981	0.9332	-0.2649	0.1479
G29	-0.0861	-0.1591	-0.3473	-0.1252	-0.0409	0.0546	-0.1577	-0.1672	0.268	-0.2764	-0.2611	0.157	-0.0676	0.0155	-0.0945	0.666	0.2606	0.8783	0.6266	-0.1437	0.582	0.288	0.2114	0.2858	0.3396	-0.2632	-0.2514	0.2318	0.0858	0.0613	-0.0006	0.2605	-0.5249	0.0942	0.3165	0.7221	0.5759	0.3439	0.5214	-0.4975	0.238	-0.1931	-0.3089	0.4906	0.2456	0.4696	-0.2896	0.5524	0.5769
G30	0.3662	0.3548	0.2828	0.0275	0.1016	0.2885	-0.6426	-0.0628	-0.6752	-0.0995	-0.0353	0.4834	-0.1174	0.2069	-0.1984	0.1761	-0.8749	-0.1851	0.6026	0.4456	0.6779	0.6672	0.6032	0.5025	0.3256	-0.6998	-0.6898	-0.631	-0.8821	-0.9369	-0.9216	-0.7447	-0.6346	0.5746	0.9078	0.2191	0.6565	0.6324	-0.0787	-0.1661	0.7962	0.6905	-0.7694	0.2219	-0.5883	0.5059	0.6455	0.4721	0.7528
G31	-0.0602	-0.1385	-0.3125	-0.0498	-0.1686	0.0196	-0.1041	-0.0667	0.4313	-0.1822	-0.1952	-0.0502	-0.0393	0.024	0.0534	0.4096	0.5275	0.6813	0.2159	-0.253	0.1676	-0.1267	0.1096	0.2617	0.0487	0.0693	0.0564	0.2821	0.2381	0.2045	0.1395	0.6157	-0.2742	0.1914	0.0649	0.7645	0.2053	0.0691	0.532	-0.6613	0.0967	-0.2484	-0.136	0.0779	0.6717	0.159	-0.3612	0.44	0.3665
G32	0.4723	0.4938	0.5928	0.2539	0.3378	0.3938	-0.0625	0.3138	-0.6204	0.3568	0.3909	0.5295	0.2642	0.3435	-0.0763	-0.4205	-0.7337	-0.4706	0.0165	0.4775	0.1056	0.3454	0.4324	0.2612	-0.2114	-0.4285	-0.4457	-0.6431	-0.6035	-0.6021	-0.5857	-0.9005	-0.2335	0.0856	0.3566	-0.6682	0.0887	-0.0508	-0.7487	0.6168	0.3798	0.6166	-0.1705	0.1814	-0.7969	-0.1314	0.7533	-0.3755	-0.0094
G33	-0.113	-0.1625	-0.3219	-0.3891	-0.2998	-0.07	-0.7475	-0.4609	-0.3114	-0.5705	-0.5265	0.3226	-0.4184	-0.1305	-0.4731	0.7617	-0.3197	0.3423	0.7862	0.2108	0.8498	0.7102	0.3335	0.4043	0.643	-0.5512	-0.3265	-0.1245	-0.4474	-0.4963	-0.4935	-0.1663	-0.7103	0.2799	0.706	0.7315	0.5896	0.7449	0.4208	-0.4416	0.6965	0.129	-0.6769	0.4647	-0.1773	0.7776	0.0248	0.8118	0.9359
G34	0.6733	0.6003	0.5682	0.3537	0.2817	0.6193	-0.3671	0.3252	-0.5622	0.2458	0.299	0.6993	0.2353	0.5476	-0.1105	-0.1568	-0.6061	-0.2928	0.1061	0.2401	0.5116	0.5429	0.8504	0.8182	-0.1378	-0.7315	-0.7144	-0.768	-0.866	-0.9177	-0.9265	-0.7468	-0.7055	0.7478	0.8491	0.1162	0.392	0.2538	-0.2241	-0.0469	0.8512	0.9616	-0.5077	0.2488	-0.5493	0.0219	0.9056	0.309	0.6326
G35	0.4456	0.49	0.6313	0.5098	0.4781	0.3509	0.4723	0.5615	-0.1406	0.6635	0.6576	0.0554	0.4818	0.3551	0.4051	-0.8013	-0.2695	-0.4762	-0.469	0.1163	-0.5188	-0.3456	0.0916	-0.085	-0.5841	0.1234	-0.1451	-0.3304	-0.1004	-0.0817	-0.0846	-0.4083	0.3384	0.0098	-0.1885	-0.811	-0.2137	-0.4924	-0.6775	0.5143	-0.2383	0.3504	0.2604	-0.2979	-0.2769	-0.5885	0.4808	-0.7292	-0.6012
G36	0.5558	0.5052	0.495	0.3745	0.371	0.4898	-0.1976	0.2682	-0.5463	0.2576	0.3134	0.379	0.1705	0.401	0.067	-0.1597	-0.7281	-0.3339	0.1966	0.0166	0.4069	0.3722	0.6357	0.4964	0.005	-0.552	-0.7638	-0.5635	-0.7114	-0.7924	-0.7881	-0.7395	-0.4168	0.7455	0.781	0.0559	0.5935	0.3967	-0.0834	-0.1431	0.5499	0.8988	-0.5629	0.1019	-0.57	0.1236	0.8399	0.2449	0.4487
G37	0.6637	0.6759	0.7453	0.4013	0.3743	0.5465	-0.1264	0.4571	-0.5776	0.4716	0.5037	0.5887	0.3632	0.5103	0.0441	-0.5603	-0.688	-0.5148	-0.1025	0.5364	0.0497	0.2585	0.5918	0.4597	-0.3893	-0.4522	-0.485	-0.8075	-0.732	-0.7307	-0.7293	-0.8296	-0.3094	0.3238	0.4346	-0.5432	0.0445	-0.1353	-0.752	0.4511	0.5097	0.7604	-0.2033	0.0172	-0.6184	-0.2599	0.8576	-0.3054	0.0742
G38	0.5127	0.4235	0.4693	0.1787	0.1291	0.4543	-0.2008	0.303	-0.7601	0.2701	0.2996	0.6517	0.2053	0.3504	-0.2857	-0.2504	-0.6894	-0.316	0.1054	0.2459	0.1216	0.2621	0.6595	0.5288	-0.27	-0.3551	-0.4227	-0.5271	-0.5354	-0.6465	-0.6626	-0.7993	-0.4484	0.2099	0.5069	-0.4337	0.1805	-0.0077	-0.7171	0.4028	0.5946	0.7191	-0.4394	0.3429	-0.6515	-0.0703	0.8988	-0.3539	0.1776
G39	0.5188	0.5264	0.5429	0.1258	0.1417	0.4189	-0.4634	0.2009	-0.6942	0.1728	0.2129	0.7213	0.1405	0.3732	-0.2369	-0.2348	-0.7575	-0.3631	0.2015	0.7408	0.3192	0.5262	0.6302	0.5483	-0.1355	-0.5988	-0.4513	-0.8166	-0.8395	-0.8406	-0.835	-0.8347	-0.5539	0.2338	0.5843	-0.3438	0.1225	0.0752	-0.6896	0.4018	0.7537	0.6524	-0.3916	0.2169	-0.6557	0.0421	0.7525	-0.0816	0.3736
G40	0.3193	0.2295	0.2781	-0.055	-0.1092	0.2732	-0.3081	0.1348	-0.769	0.0873	0.1037	0.6471	0.0584	0.18	-0.493	-0.1207	-0.5845	-0.2653	0.1282	0.3306	0.0704	0.2608	0.5319	0.4523	-0.2121	-0.2447	-0.171	-0.4053	-0.4069	-0.5158	-0.5268	-0.6702	-0.4317	-0.0504	0.3575	-0.4602	-0.0115	-0.0605	-0.7782	0.5053	0.5829	0.4887	-0.3829	0.4099	-0.5807	-0.0175	0.7211	-0.4196	0.1445
G41	0.352	0.2837	0.384	0.0801	0.0696	0.3156	-0.057	0.2564	-0.6926	0.2505	0.2651	0.5827	0.1915	0.2317	-0.3544	-0.2907	-0.5574	-0.3507	-0.0309	0.2436	-0.0363	0.1934	0.4487	0.3255	-0.3023	-0.2093	-0.2029	-0.3885	-0.33	-0.4119	-0.4163	-0.7404	-0.2695	-0.1082	0.2326	-0.672	-0.063	-0.1766	-0.8387	0.6667	0.3891	0.5044	-0.1972	0.3748	-0.6831	-0.1747	0.7417	-0.5758	-0.0734
G42	0.1774	0.2101	0.3917	0.23	0.3123	0.1748	0.489	0.3611	-0.1622	0.4472	0.4373	0.1978	0.3693	0.1769	0.0312	-0.5555	-0.1313	-0.3663	-0.4341	0.1193	-0.368	-0.0823	-0.0402	-0.1632	-0.4243	0.0523	0.0327	-0.1602	0.0664	0.114	0.1272	-0.4603	0.2565	-0.4216	-0.3322	-0.9532	-0.3901	-0.5158	-0.7418	0.8817	-0.2519	0.118	0.4464	0.1133	-0.5192	-0.5094	0.3072	-0.7914	-0.6249
G43	0.4593	0.4009	0.4337	0.0527	0.0182	0.3883	-0.3938	0.1949	-0.7803	0.1476	0.1776	0.7362	0.1172	0.3082	-0.3961	-0.1827	-0.6963	-0.3252	0.16	0.5072	0.2096	0.4073	0.6453	0.5632	-0.2002	-0.4456	-0.3432	-0.632	-0.6478	-0.7183	-0.7243	-0.7941	-0.5399	0.1286	0.5171	-0.4022	0.0733	0.009	-0.76	0.4579	0.7204	0.6362	-0.4247	0.3542	-0.6517	0.0011	0.8104	-0.2604	0.2867
G44	0.4388	0.3582	0.4078	0.0823	0.028	0.3734	-0.2568	0.2373	-0.7731	0.2041	0.227	0.6411	0.1439	0.2779	-0.3558	-0.2267	-0.6669	-0.3179	0.1115	0.3286	0.0688	0.2405	0.5951	0.4794	-0.2609	-0.2921	-0.3031	-0.4975	-0.4945	-0.6009	-0.614	-0.7483	-0.4195	0.089	0.429	-0.4766	0.08	-0.0476	-0.7803	0.4604	0.5829	0.6141	-0.4136	0.332	-0.6125	-0.0579	0.8241	-0.4105	0.141
G45	-0.2999	-0.354	-0.5054	-0.5324	-0.4443	-0.2463	-0.7458	-0.6027	-0.2809	-0.7044	-0.6689	0.1677	-0.5542	-0.3056	-0.5479	0.8664	-0.2397	0.3466	0.7857	0.0857	0.781	0.6309	0.165	0.2506	0.7408	-0.398	-0.1648	0.0703	-0.2777	-0.3437	-0.3307	-0.0267	-0.5848	0.1638	0.5864	0.7685	0.5291	0.7822	0.5225	-0.479	0.5706	-0.0296	-0.6522	0.4411	-0.0982	0.839	-0.1256	0.806	0.8674
G46	0.4502	0.2946	0.1865	0.1692	0.0262	0.4691	-0.3829	0.1551	-0.377	0.0134	0.0515	0.556	0.0795	0.3756	-0.2394	0.2037	-0.2642	0.0899	0.2314	-0.1505	0.5356	0.3917	0.7857	0.8361	-0.0214	-0.5235	-0.5396	-0.3563	-0.5154	-0.6395	-0.6775	-0.3265	-0.7557	0.7183	0.7896	0.5333	0.4799	0.3394	0.136	-0.4037	0.7898	0.7191	-0.6042	0.3788	-0.181	0.1728	0.6414	0.4762	0.7519
G47	-0.742	-0.7724	-0.7897	-0.8636	-0.7704	-0.7583	-0.6947	-0.9305	-0.5673	-0.9215	-0.9041	-0.3552	-0.9411	-0.8342	-0.715	0.8114	-0.4702	-0.1901	0.6377	-0.1888	0.3266	0.2965	-0.3713	-0.3854	0.9343	0.1363	0.2558	0.4579	0.0518	-0.094	-0.0129	-0.0078	0.0531	-0.1611	0.2325	0.3813	0.2814	0.8699	0.4478	-0.2941	0.1196	-0.234	-0.6349	0.1439	-0.2203	0.902	-0.2144	0.4309	0.382
G48	0.4877	0.5446	0.6942	0.522	0.5642	0.4196	0.4161	0.5465	-0.1881	0.6386	0.6494	0.2282	0.5022	0.4263	0.321	-0.7436	-0.3403	-0.5176	-0.4387	0.2099	-0.26	-0.0353	0.1858	0.028	-0.4843	-0.1596	-0.3003	-0.4858	-0.2903	-0.2295	-0.2169	-0.6094	0.1651	0.0624	-0.0352	-0.7922	-0.1612	-0.3884	-0.6416	0.6183	-0.0825	0.4749	0.2831	-0.1249	-0.524	-0.5322	0.5563	-0.5531	-0.4344
G49	0.5716	0.5809	0.6036	0.2088	0.2262	0.4641	-0.4062	0.2541	-0.6928	0.2386	0.2828	0.6842	0.1822	0.4142	-0.1515	-0.2924	-0.8011	-0.4111	0.1759	0.6778	0.3121	0.5016	0.6466	0.5398	-0.1494	-0.6101	-0.5302	-0.8377	-0.8656	-0.871	-0.8637	-0.8761	-0.5178	0.3273	0.6203	-0.3472	0.1872	0.1002	-0.655	0.3614	0.723	0.7323	-0.4055	0.1669	-0.6825	0.0192	0.8128	-0.0699	0.3561
G50	0.1399	0.1695	0.1005	-0.2452	-0.148	0.0657	-0.822	-0.2806	-0.6261	-0.3282	-0.2763	0.4936	-0.291	0.0255	-0.404	0.304	-0.7413	-0.167	0.6077	0.7126	0.6774	0.7631	0.4198	0.4033	0.4256	-0.6625	-0.3949	-0.5956	-0.83	-0.8289	-0.7966	-0.6018	-0.6267	0.269	0.728	0.198	0.3704	0.5715	-0.1326	-0.0171	0.8085	0.3914	-0.6236	0.2442	-0.5155	0.5677	0.3695	0.4903	0.7532
G52	-0.0347	-0.0967	-0.1925	-0.059	-0.1712	0.0318	-0.2407	-0.1288	0.2405	-0.2452	-0.239	0.0918	-0.1097	0.0551	-0.1431	0.3356	0.3928	0.1704	-0.0729	-0.2331	0.381	0.2548	0.1689	0.3896	0.1426	-0.2485	-0.0124	0.0135	-0.0858	-0.0725	-0.0753	0.3154	-0.3546	0.3904	0.2362	0.7415	0.0126	0.2058	0.6036	-0.4977	0.3155	0.0758	-0.0297	0.1088	0.2777	0.0989	-0.1371	0.7035	0.5266
G53	0.5712	0.5462	0.5676	0.1858	0.1849	0.4898	-0.3475	0.2936	-0.7005	0.2597	0.296	0.7596	0.2265	0.4246	-0.2292	-0.271	-0.7256	-0.2918	0.1794	0.6263	0.2537	0.4404	0.6873	0.5833	-0.2363	-0.5434	-0.4722	-0.7578	-0.7501	-0.7808	-0.7921	-0.8453	-0.5592	0.2059	0.5589	-0.4135	0.1478	-0.0081	-0.7664	0.4457	0.7187	0.6805	-0.3917	0.2939	-0.6584	-0.0301	0.8217	-0.2203	0.2995
G54	0.4525	0.4208	0.4496	0.1046	0.1249	0.3537	-0.4254	0.1278	-0.8367	0.1198	0.1682	0.5635	0.0342	0.2617	-0.259	-0.1496	-0.9154	-0.4494	0.2836	0.4143	0.3289	0.4672	0.6008	0.4536	0.0053	-0.5175	-0.5418	-0.6528	-0.7725	-0.8525	-0.8357	-0.9007	-0.4602	0.362	0.6872	-0.2827	0.3424	0.292	-0.5311	0.256	0.6802	0.7686	-0.5847	0.2209	-0.7517	0.173	0.8644	-0.0489	0.3752
G55	0.7009	0.6727	0.6943	0.376	0.3664	0.6155	-0.2387	0.4169	-0.6501	0.3931	0.4385	0.718	0.332	0.5466	-0.0533	-0.3664	-0.7526	-0.352	0.1073	0.481	0.2894	0.4259	0.7603	0.6328	-0.273	-0.6143	-0.652	-0.8181	-0.8206	-0.8523	-0.8637	-0.8989	-0.5433	0.447	0.6607	-0.3407	0.2802	0.0435	-0.6372	0.3172	0.6981	0.8616	-0.4045	0.2158	-0.6815	-0.0885	0.9361	-0.1194	0.3244
G56	-0.1297	-0.1311	-0.2634	-0.4007	-0.2882	-0.1388	-0.8246	-0.5169	-0.399	-0.5873	-0.5372	0.2282	-0.4923	-0.1854	-0.4212	0.6757	-0.4962	0.1108	0.7697	0.336	0.8242	0.737	0.248	0.2866	0.7173	-0.5638	-0.3361	-0.2271	-0.5761	-0.6045	-0.5738	-0.2633	-0.5939	0.3276	0.7244	0.6541	0.5696	0.8277	0.4041	-0.4214	0.6731	0.1759	-0.6954	0.2881	-0.2649	0.8149	0.053	0.8406	0.9055
G57	-0.5381	-0.5833	-0.698	-0.6553	-0.5541	-0.4961	-0.6829	-0.7805	-0.2878	-0.8344	-0.804	-0.1714	-0.7473	-0.5598	-0.5417	0.9248	-0.2604	0.1875	0.7491	-0.181	0.6485	0.4785	-0.1156	-0.0622	0.914	-0.1664	-0.0262	0.3282	-0.0824	-0.1818	-0.1386	0.0817	-0.2816	0.121	0.4563	0.7758	0.5284	0.9196	0.7202	-0.5754	0.3102	-0.1431	-0.6521	0.2817	-0.0693	0.9266	-0.2531	0.8061	0.7113
G58	0.5981	0.547	0.594	0.2959	0.2554	0.5085	-0.1579	0.3852	-0.7013	0.3775	0.4091	0.5997	0.2798	0.4228	-0.1054	-0.3836	-0.7347	-0.3685	0.0738	0.3455	0.0739	0.2135	0.6464	0.488	-0.3208	-0.3677	-0.4884	-0.6289	-0.6103	-0.691	-0.7059	-0.8185	-0.3782	0.2852	0.5005	-0.4767	0.2009	-0.0389	-0.7361	0.3785	0.5432	0.751	-0.4029	0.1873	-0.6209	-0.1247	0.9063	-0.3591	0.1268
G59	-0.1736	-0.293	-0.3482	-0.5699	-0.5536	-0.1781	-0.7637	-0.4934	-0.8436	-0.5764	-0.5446	0.3685	-0.536	-0.3092	-0.8237	0.6266	-0.651	-0.0203	0.7009	0.0961	0.4969	0.5016	0.3308	0.3017	0.5073	-0.2484	-0.1146	-0.0147	-0.3245	-0.508	-0.4919	-0.4269	-0.545	0.0124	0.6036	0.219	0.396	0.6296	-0.1006	-0.0509	0.6816	0.2406	-0.835	0.5467	-0.4617	0.6984	0.37	0.2171	0.6285
G60	0.4179	0.4511	0.5996	0.4553	0.5361	0.3812	0.4157	0.4724	-0.2451	0.5596	0.5761	0.2367	0.4424	0.364	0.2214	-0.6093	-0.3759	-0.4633	-0.3396	0.0881	-0.155	0.0481	0.1875	0.0176	-0.3683	-0.1949	-0.346	-0.3941	-0.2509	-0.2155	-0.2	-0.6602	0.1189	0.0403	0.025	-0.7497	-0.0514	-0.2735	-0.5664	0.6138	-0.0712	0.4823	0.212	0.0211	-0.6253	-0.4237	0.5669	-0.5049	-0.3764
G61	0.4708	0.5362	0.6491	0.3991	0.4942	0.3802	0.1532	0.4003	-0.392	0.4877	0.5151	0.2997	0.3543	0.3616	0.2105	-0.5729	-0.6149	-0.4907	-0.1209	0.3927	-0.0513	0.1549	0.2661	0.0713	-0.2715	-0.3019	-0.4297	-0.5793	-0.4886	-0.4487	-0.4297	-0.7635	0.0091	0.1169	0.1936	-0.6983	0.0645	-0.1351	-0.6373	0.5433	0.1125	0.5311	0.0032	-0.0537	-0.6505	-0.2532	0.6193	-0.4062	-0.2056
G63	-0.5289	-0.5718	-0.7172	-0.5724	-0.5807	-0.5264	-0.5689	-0.6895	-0.0819	-0.7322	-0.7247	-0.425	-0.6981	-0.5716	-0.285	0.7919	-0.0757	0.2959	0.6643	-0.2682	0.3046	0.0351	-0.2303	-0.1835	0.7286	0.1829	0.1438	0.4822	0.1449	0.0214	0.0366	0.4298	-0.0501	0.1364	0.243	0.8308	0.4622	0.7379	0.7453	-0.8049	0.082	-0.3163	-0.6186	-0.0411	0.3753	0.7948	-0.4088	0.6496	0.5048
G64	0.2316	0.1579	0.082	0.0591	-0.0747	0.2514	-0.3854	0.0094	-0.0733	-0.1169	-0.0928	0.3794	-0.017	0.2485	-0.2129	0.1765	0.0623	-0.0621	-0.0708	-0.0294	0.4819	0.4369	0.4669	0.6465	0.039	-0.4896	-0.2371	-0.3356	-0.4439	-0.4475	-0.4459	-0.0619	-0.5611	0.5802	0.5057	0.5939	0.0697	0.2337	0.3336	-0.3558	0.624	0.4475	-0.1984	0.1685	-0.018	0.0585	0.2655	0.6615	0.6625
G65	0.0048	0.045	0.1201	0.1496	-0.0786	-0.1416	0.2665	0.1924	0.1275	0.2794	0.232	-0.5372	0.0615	-0.0943	0.4078	-0.5808	0.1274	-0.3963	-0.5188	-0.1094	-0.9206	-0.894	-0.3545	-0.4102	-0.4632	0.7618	0.4718	0.1653	0.354	0.3155	0.3148	0.4059	0.7238	-0.0667	-0.5533	-0.358	-0.4742	-0.4709	-0.2611	-0.056	-0.5319	-0.1799	0.2279	-0.802	0.543	-0.4692	-0.0828	-0.5991	-0.6987
G66	0.567	0.544	0.5504	0.1659	0.1628	0.4754	-0.4469	0.2366	-0.7353	0.1972	0.2407	0.7443	0.1617	0.4083	-0.2406	-0.2123	-0.7857	-0.332	0.2317	0.6255	0.3467	0.5124	0.7117	0.6166	-0.1464	-0.6091	-0.5263	-0.7952	-0.8389	-0.8735	-0.8764	-0.8615	-0.6035	0.323	0.6636	-0.29	0.2221	0.1174	-0.6563	0.3321	0.7919	0.7406	-0.4787	0.2652	-0.6682	0.0571	0.8405	-0.0668	0.4193
G67	-0.7261	-0.7667	-0.7832	-0.8626	-0.7773	-0.7405	-0.7005	-0.9199	-0.5974	-0.9165	-0.8986	-0.3245	-0.9349	-0.8228	-0.7412	0.8126	-0.4826	-0.1921	0.6379	-0.2014	0.3306	0.3024	-0.3394	-0.3542	0.9197	0.1291	0.247	0.4521	0.0452	-0.11	-0.031	-0.0291	0.0277	-0.1549	0.2512	0.3741	0.2852	0.8663	0.4246	-0.2828	0.1468	-0.2066	-0.6545	0.1727	-0.2391	0.897	-0.1779	0.4155	0.3925
G68	-0.7463	-0.7755	-0.7963	-0.8637	-0.7681	-0.7603	-0.6934	-0.9337	-0.5512	-0.9256	-0.9081	-0.3604	-0.9415	-0.8348	-0.7079	0.8207	-0.458	-0.1737	0.6444	-0.1898	0.3342	0.2984	-0.3755	-0.3871	0.9409	0.1341	0.2545	0.4635	0.0564	-0.087	-0.0066	0.0048	0.0508	-0.16	0.2313	0.3967	0.2879	0.8737	0.4639	-0.3064	0.1157	-0.2444	-0.6318	0.144	-0.2084	0.9077	-0.2297	0.4446	0.3882
G69	0.5348	0.3906	0.3841	0.2721	0.1923	0.5205	-0.1629	0.298	-0.6456	0.2317	0.2729	0.5639	0.193	0.3927	-0.2086	-0.0748	-0.5871	-0.1869	0.155	-0.1529	0.3212	0.296	0.7567	0.6547	-0.1469	-0.4372	-0.615	-0.4053	-0.5119	-0.6659	-0.6902	-0.6913	-0.5475	0.5597	0.7127	-0.0154	0.4689	0.2275	-0.2708	-0.0006	0.631	0.8668	-0.5801	0.3871	-0.5531	0.0377	0.9209	0.007	0.4086
G70	0.686	0.6694	0.6887	0.5739	0.5807	0.6095	0.0609	0.4974	-0.4025	0.5217	0.567	0.3688	0.4055	0.5438	0.3031	-0.4325	-0.6502	-0.3097	0.0426	0.1072	0.1872	0.1867	0.6011	0.4166	-0.2437	-0.4604	-0.7587	-0.6174	-0.6327	-0.6719	-0.6848	-0.738	-0.2718	0.6339	0.5883	-0.2185	0.483	0.1131	-0.3068	0.0413	0.3627	0.8485	-0.348	-0.0041	-0.5221	-0.1247	0.8342	-0.0447	0.1718
G71	0.1622	0.0194	0.071	-0.1422	-0.2351	0.1553	-0.2037	0.0553	-0.7173	-0.0018	0.0039	0.4909	-0.0268	0.041	-0.5693	0.005	-0.426	-0.1929	0.0858	-0.0312	-0.018	0.1064	0.4258	0.3625	-0.1704	-0.045	-0.042	-0.1076	-0.1355	-0.3028	-0.3176	-0.4883	-0.3256	-0.0988	0.2552	-0.3606	-0.0122	-0.0372	-0.6093	0.394	0.4354	0.3906	-0.3838	0.4589	-0.4656	-0.0014	0.6315	-0.4441	0.0693
G72	0.3723	0.4182	0.4381	0.0103	0.047	0.2816	-0.4312	0.1328	-0.529	0.1131	0.136	0.6543	0.1116	0.2739	-0.2453	-0.2235	-0.5633	-0.2537	0.1644	0.8936	0.1925	0.4427	0.4378	0.3939	-0.1595	-0.4621	-0.2122	-0.7195	-0.6733	-0.6249	-0.6215	-0.6431	-0.4434	-0.056	0.3267	-0.4334	-0.0969	-0.0927	-0.7624	0.5258	0.607	0.3453	-0.1905	0.1772	-0.4993	-0.006	0.4801	-0.1997	0.223
G73	0.6158	0.5921	0.6287	0.2534	0.235	0.5279	-0.2884	0.3539	-0.6827	0.3265	0.3619	0.7463	0.2764	0.4678	-0.1768	-0.3558	-0.7104	-0.364	0.0798	0.5868	0.2062	0.4043	0.6931	0.5884	-0.2984	-0.5357	-0.4826	-0.7853	-0.7566	-0.7826	-0.7913	-0.857	-0.5179	0.2538	0.5408	-0.4484	0.1077	-0.0531	-0.774	0.4581	0.6907	0.7345	-0.3405	0.2428	-0.6638	-0.1117	0.8647	-0.2441	0.2517
G74	-0.0822	-0.0379	0.0295	0.1474	-0.0506	-0.1845	0.4221	0.1958	0.3355	0.2843	0.2275	-0.6135	0.1051	-0.1226	0.4686	-0.5305	0.3443	-0.2068	-0.5387	-0.2002	-0.9577	-0.9656	-0.4678	-0.5048	-0.4713	0.8427	0.5484	0.3236	0.5513	0.5362	0.5239	0.5699	0.7904	-0.2042	-0.7101	-0.3385	-0.5068	-0.5588	-0.1775	-0.0502	-0.6969	-0.369	0.3796	-0.7572	0.6625	-0.5075	-0.2783	-0.6294	-0.7959
G75	0.5764	0.5387	0.5479	0.2964	0.3163	0.4933	-0.2912	0.2621	-0.7032	0.253	0.3078	0.5408	0.169	0.4013	-0.0662	-0.2011	-0.8555	-0.375	0.2504	0.2771	0.3863	0.4476	0.6788	0.5216	-0.0414	-0.5896	-0.7156	-0.6784	-0.7938	-0.8658	-0.8611	-0.887	-0.483	0.5624	0.7639	-0.1651	0.4913	0.3109	-0.3794	0.1075	0.6489	0.8794	-0.5715	0.1901	-0.7069	0.1189	0.9072	0.0627	0.4144
G76	-0.3776	-0.4346	-0.6033	-0.3851	-0.2605	-0.2545	-0.2768	-0.4611	0.1546	-0.5349	-0.5205	-0.0977	-0.3653	-0.303	-0.2291	0.8428	0.1434	0.7535	0.7483	-0.235	0.554	0.2648	-0.0474	0.0023	0.619	-0.1012	-0.0944	0.4427	0.1954	0.1384	0.1106	0.3154	-0.3299	-0.0243	0.2549	0.7495	0.5955	0.5642	0.6627	-0.5573	0.106	-0.3511	-0.41	0.4126	0.218	0.6979	-0.4372	0.6002	0.5382
G77	0.3788	0.4638	0.4244	0.0586	0.1538	0.293	-0.5218	0.0681	-0.3736	0.0464	0.085	0.585	0.0762	0.3047	-0.0879	-0.0907	-0.5621	-0.1323	0.3322	0.948	0.4459	0.6032	0.4413	0.4142	0.0391	-0.6494	-0.3958	-0.7877	-0.818	-0.7238	-0.7159	-0.5914	-0.5312	0.1626	0.4948	-0.1198	0.1393	0.1359	-0.4357	0.2447	0.6577	0.3528	-0.2629	0.111	-0.4296	0.1743	0.3575	0.189	0.4616
G78	-0.1425	-0.2169	-0.4034	-0.1778	-0.0774	-0.0084	-0.1766	-0.2279	0.2082	-0.3241	-0.3075	0.0908	-0.1344	-0.0606	-0.1144	0.7114	0.1833	0.8692	0.706	-0.181	0.5693	0.261	0.1648	0.2086	0.411	-0.2103	-0.2474	0.2949	0.1168	0.0698	0.0121	0.2464	-0.4761	0.0701	0.3235	0.7109	0.6416	0.416	0.5341	-0.5201	0.1997	-0.2158	-0.3842	0.4817	0.2233	0.5486	-0.2946	0.5301	0.5597
G79	0.513	0.5542	0.5603	0.1543	0.1702	0.4045	-0.4008	0.2447	-0.535	0.2274	0.2567	0.6628	0.1993	0.3881	-0.1113	-0.3071	-0.6349	-0.2655	0.171	0.8649	0.2008	0.406	0.5438	0.4696	-0.2196	-0.5066	-0.3585	-0.8049	-0.7611	-0.7242	-0.73	-0.6958	-0.4699	0.1256	0.4316	-0.3922	0.0282	-0.0693	-0.7437	0.4209	0.6417	0.4893	-0.2677	0.1084	-0.4886	-0.0348	0.5999	-0.168	0.2601
G80	0.3678	0.2428	0.2902	0.0571	-0.015	0.3314	-0.1844	0.1989	-0.7726	0.1589	0.1805	0.55	0.0969	0.2098	-0.395	-0.1286	-0.6158	-0.2712	0.1204	0.0391	0.0631	0.1702	0.5717	0.4507	-0.2078	-0.2046	-0.3002	-0.3134	-0.3516	-0.5092	-0.5253	-0.6825	-0.3819	0.13	0.4361	-0.3792	0.17	0.0288	-0.6322	0.3475	0.5136	0.6223	-0.4736	0.3915	-0.5856	-0.0155	0.8263	-0.3859	0.1363
G81	0.5062	0.3912	0.4337	0.3179	0.2586	0.471	0.0251	0.3635	-0.6211	0.3495	0.3801	0.4271	0.2522	0.3514	-0.0902	-0.2521	-0.6036	-0.2734	0.0523	-0.1563	0.0755	0.0954	0.599	0.4337	-0.2482	-0.2468	-0.5213	-0.3344	-0.3717	-0.5188	-0.5395	-0.6919	-0.2984	0.391	0.5022	-0.2952	0.3646	0.0734	-0.438	0.1681	0.3888	0.7699	-0.4472	0.2604	-0.5584	-0.0895	0.8866	-0.2821	0.1071
G82	0.1502	0.0843	-0.0961	0.065	0.0795	0.2763	-0.1429	0.0496	0.3353	-0.0882	-0.074	0.3714	0.1381	0.2696	-0.0222	0.441	0.3614	0.7804	0.3726	0.023	0.5704	0.3433	0.3968	0.5344	0.0834	-0.4186	-0.295	-0.0438	-0.0942	-0.0658	-0.1356	0.2116	-0.6541	0.2252	0.3425	0.6807	0.3796	0.1298	0.3853	-0.4072	0.3963	-0.0255	-0.1484	0.4464	0.2598	0.2116	-0.1551	0.559	0.612
G83	0.483	0.5451	0.5609	0.1459	0.1801	0.3725	-0.3913	0.2255	-0.4951	0.2182	0.247	0.6343	0.1911	0.3708	-0.0926	-0.3239	-0.6129	-0.3009	0.1353	0.9069	0.1997	0.4283	0.4859	0.4201	-0.2003	-0.5162	-0.3313	-0.8174	-0.7656	-0.7039	-0.7012	-0.6865	-0.4294	0.0949	0.3898	-0.4134	-0.0223	-0.079	-0.7282	0.4539	0.6053	0.4511	-0.1997	0.0743	-0.4967	-0.0471	0.5467	-0.1489	0.2343
G84	0.7855	0.7517	0.7626	0.5171	0.4714	0.7063	-0.1646	0.5061	-0.5227	0.4731	0.5213	0.6816	0.4128	0.6493	0.0803	-0.4215	-0.6486	-0.3703	-0.016	0.3481	0.3203	0.4092	0.8085	0.7105	-0.3219	-0.6664	-0.735	-0.8508	-0.8495	-0.8685	-0.8815	-0.8366	-0.549	0.6544	0.7083	-0.1917	0.3105	0.0496	-0.4616	0.1614	0.6922	0.9647	-0.3534	0.1368	-0.6021	-0.1702	0.9575	0.0326	0.3754
G85	-0.56	-0.6007	-0.7496	-0.5844	-0.4764	-0.4722	-0.4542	-0.6762	0.0413	-0.7359	-0.7236	-0.2401	-0.5996	-0.5134	-0.3662	0.9202	0.0637	0.5462	0.741	-0.2206	0.5174	0.2721	-0.2044	-0.1343	0.778	-0.0103	0.0714	0.5013	0.1903	0.1207	0.1257	0.3598	-0.2146	-0.0592	0.2228	0.7867	0.4898	0.6928	0.7362	-0.5976	0.096	-0.4172	-0.4619	0.2905	0.2188	0.8123	-0.5099	0.6753	0.5503
G86	0.308	0.1877	0.2374	-0.0397	-0.1164	0.2784	-0.2514	0.143	-0.7666	0.0884	0.1041	0.6104	0.0567	0.1701	-0.5052	-0.0906	-0.5456	-0.2552	0.0978	0.1454	0.061	0.2151	0.544	0.4651	-0.2128	-0.2037	-0.1822	-0.3172	-0.3352	-0.4746	-0.4885	-0.6394	-0.4187	0.004	0.3705	-0.4037	0.0306	-0.034	-0.6965	0.4383	0.5544	0.5281	-0.408	0.4408	-0.5665	-0.0254	0.7524	-0.4063	0.1421
G87	0.6312	0.5623	0.5384	0.3356	0.235	0.5994	-0.3322	0.3291	-0.4169	0.2303	0.2739	0.7232	0.2607	0.5597	-0.1454	-0.1711	-0.3799	-0.2874	-0.072	0.2428	0.4852	0.5545	0.8015	0.8492	-0.2054	-0.7282	-0.5784	-0.754	-0.8013	-0.8126	-0.8189	-0.6157	-0.705	0.6812	0.7265	0.1482	0.1778	0.1243	-0.1854	0.0031	0.8325	0.8723	-0.3094	0.2545	-0.4579	-0.099	0.7881	0.3453	0.6071
G88	0.009	-0.0542	-0.2296	0.0317	0.1284	0.158	0.0729	0.0135	0.3906	-0.0748	-0.0672	0.1485	0.1216	0.1252	0.0834	0.5019	0.3401	0.9737	0.5518	-0.1489	0.4328	0.1327	0.2023	0.2349	0.1597	-0.1826	-0.2735	0.2461	0.1927	0.1848	0.102	0.2772	-0.4346	0.0101	0.1832	0.5452	0.5551	0.1442	0.3831	-0.389	0.0829	-0.2374	-0.1748	0.4639	0.293	0.3028	-0.2955	0.3302	0.3759
G89	0.3541	0.4736	0.4724	0.1061	0.1799	0.2513	-0.3566	0.1485	-0.2319	0.1571	0.178	0.4748	0.1578	0.2985	0.0339	-0.2856	-0.4143	-0.1963	0.1178	0.9962	0.1826	0.3963	0.2815	0.2578	-0.1293	-0.4636	-0.2117	-0.7465	-0.6701	-0.5386	-0.5302	-0.4662	-0.3114	-0.0042	0.2235	-0.3231	-0.1097	-0.1121	-0.5681	0.3871	0.4436	0.2009	-0.0194	-0.0563	-0.3053	-0.0358	0.2384	-0.0383	0.1842
G90	0.408	0.5186	0.4857	0.1486	0.2577	0.3116	-0.4349	0.121	-0.2857	0.122	0.1612	0.4996	0.13	0.3379	0.0597	-0.1753	-0.5473	-0.163	0.2796	0.9388	0.4047	0.5508	0.3897	0.3451	0.0181	-0.6357	-0.4333	-0.8049	-0.8172	-0.6998	-0.6888	-0.5729	-0.4396	0.2121	0.4583	-0.1361	0.1547	0.1179	-0.3885	0.2128	0.5615	0.3541	-0.1975	-0.0002	-0.3986	0.1253	0.3278	0.1985	0.3959
G91	-0.3779	-0.4123	-0.572	-0.2738	-0.234	-0.3005	-0.0758	-0.3433	0.3532	-0.3787	-0.3882	-0.3842	-0.2863	-0.3217	0.0561	0.6117	0.304	0.7416	0.5631	-0.3171	0.1441	-0.1894	-0.232	-0.2087	0.4053	0.2664	0.0965	0.5817	0.4351	0.3727	0.3299	0.5983	0.0047	-0.0688	-0.0346	0.6529	0.4487	0.328	0.6202	-0.6548	-0.2101	-0.5192	-0.2725	0.0533	0.5706	0.4906	-0.5776	0.3508	0.209
G92	0.2828	0.3617	0.3358	-0.0652	0.0045	0.1807	-0.6421	-0.0557	-0.4762	-0.0796	-0.0416	0.5387	-0.0649	0.1898	-0.2166	-0.0336	-0.6107	-0.2709	0.3108	0.9218	0.4397	0.6263	0.3882	0.3823	0.1222	-0.6114	-0.3015	-0.7569	-0.8307	-0.7558	-0.7289	-0.5837	-0.5001	0.1634	0.5041	-0.0848	0.0697	0.2163	-0.397	0.2237	0.695	0.3553	-0.313	0.0775	-0.4518	0.235	0.3591	0.2397	0.4963
G93	0.7115	0.5967	0.5573	0.3528	0.2988	0.705	-0.2339	0.4298	-0.5702	0.3309	0.3747	0.8655	0.3641	0.6049	-0.1888	-0.1344	-0.5351	-0.0168	0.2008	0.2438	0.4468	0.4722	0.9375	0.8749	-0.2822	-0.6663	-0.693	-0.673	-0.6999	-0.7798	-0.8271	-0.7644	-0.7986	0.4979	0.7606	-0.0657	0.4028	0.0639	-0.4809	0.156	0.8333	0.8611	-0.4918	0.5039	-0.5637	-0.0381	0.9246	0.0077	0.5225
G94	-0.1173	-0.1965	-0.3762	-0.1635	-0.129	-0.0016	-0.3092	-0.271	0.1856	-0.3887	-0.3646	0.0912	-0.2043	-0.0368	-0.1604	0.7032	0.2006	0.6244	0.5267	-0.2537	0.6733	0.3854	0.2169	0.3373	0.4568	-0.3365	-0.2644	0.1774	-0.0507	-0.0866	-0.1171	0.2453	-0.5282	0.3377	0.4521	0.9162	0.5604	0.5296	0.7411	-0.6706	0.3442	-0.0306	-0.3817	0.3813	0.2097	0.5258	-0.216	0.8197	0.7342
G95	-0.6816	-0.7023	-0.7165	-0.8414	-0.7523	0.7105	-0.7649	-0.914	-0.6274	-0.9073	-0.8846	-0.2887	-0.9331	-0.788	-0.7247	0.7703	-0.5462	-0.2736	0.6257	-0.0909	0.3715	0.3711	-0.3104	-0.3211	0.9262	0.0505	0.2081	0.3376	-0.0735	-0.2082	-0.1209	-0.0913	-0.0008	-0.097	0.3036	0.3708	0.2712	0.8886	0.4058	-0.2725	0.2119	-0.1476	-0.6591	0.1255	-0.283	0.8975	-0.1391	0.472	0.441
G96	0.6185	0.5294	0.5632	0.3737	0.2946	0.5536	-0.1347	0.3821	-0.647	0.3526	0.394	0.5382	0.262	0.4577	-0.0772	-0.3068	-0.6646	-0.4208	-0.0094	0.0271	0.214	0.2739	0.7111	0.5922	-0.2428	-0.4558	-0.6114	-0.584	-0.6372	-0.7413	-0.7474	-0.7787	-0.4266	0.5871	0.6531	-0.1918	0.3269	0.1305	-0.3976	0.119	0.5867	0.9287	-0.4543	0.1871	-0.6081	-0.1005	0.9712	-0.0654	0.2895
G97	-0.1701	-0.0781	-0.1232	-0.4548	-0.3105	-0.2491	-0.7889	-0.489	-0.4562	-0.493	-0.4596	0.208	-0.462	-0.2451	-0.3993	0.3604	-0.5794	-0.1694	0.5715	0.7732	0.4983	0.6258	0.0285	0.0327	0.5482	-0.4126	-0.071	-0.3715	-0.5826	-0.5351	-0.4806	-0.3498	-0.327	-0.0539	0.3951	0.1212	0.1476	0.5144	-0.0701	0.0487	0.5081	-0.0081	-0.415	0.0803	-0.3491	0.6041	-0.0165	0.4148	0.5272
G98	-0.1912	-0.0661	0.1312	0.0195	0.0454	-0.2643	0.3924	0.0572	0.1016	0.1968	0.1649	-0.3667	0.0511	-0.1787	0.171	-0.5562	0.089	-0.629	-0.6524	0.1005	-0.6429	-0.351	-0.5661	-0.608	-0.243	0.4106	0.4694	0.0536	0.2582	0.3614	0.4256	0.0164	0.738	-0.4642	-0.6737	-0.7627	-0.7145	-0.4632	-0.3734	0.6034	-0.6004	-0.2551	0.6539	-0.4586	-0.096	-0.4812	-0.1736	-0.593	-0.7994
G99	0.4935	0.402	0.4324	0.1268	0.0943	0.44	-0.2979	0.2381	-0.8042	0.1938	0.2297	0.6933	0.1476	0.3306	-0.3509	-0.1575	-0.7371	-0.2961	0.1942	0.2797	0.2389	0.3716	0.6943	0.5739	-0.1787	-0.439	-0.4656	-0.5534	-0.6046	-0.7169	-0.7289	-0.8353	-0.5346	0.2451	0.5977	-0.3492	0.2455	0.0935	-0.6608	0.3613	0.6839	0.7417	-0.5135	0.4013	-0.6959	0.0279	0.9036	-0.2411	0.297
[truncated: 9 more columns]

## Sheet: VIP
Genera	VIP(pred)
G95	1.193
G57	1.187
G68	1.185
G47	1.181
G94	1.173
G67	1.17
G45	1.15
G85	1.143
G33	1.129
G73	1.116
G12	1.113
G56	1.113
G98	1.111
G66	1.108
G17	1.107
G13	1.106
G53	1.104
G55	1.103
G10	1.102
G37	1.102
G49	1.098
G39	1.097
G93	1.094
G3	1.093
G21	1.081
G9	1.08
G43	1.08
G84	1.08
G26	1.076
G54	1.07
G32	1.068
G76	1.066
G34	1.063
G58	1.063
G1	1.059
G15	1.059
G63	1.059
G46	1.057
G50	1.054
G14	1.048
G35	1.044
G99	1.039
G8	1.038
G30	1.038
G59	1.029
G44	1.028
G23	1.027
G42	1.027
G38	1.024
G20	1.023
G29	1.023
G41	1.016
G97	1.014
G78	1.011
G11	1.01
G79	1.007
G2	1
G72	0.999
G75	0.996
G31	0.994
G48	0.992
G82	0.992
G83	0.992
G25	0.981
G40	0.979
G19	0.977
G4	0.968
G96	0.965
G87	0.964
G18	0.963
G16	0.959
G24	0.945
G61	0.944
G27	0.941
G91	0.94
G69	0.924
G74	0.909
G88	0.902
G92	0.901
G86	0.895
G70	0.886
G60	0.885
G80	0.884
G36	0.877
G52	0.851
G81	0.835
G77	0.832
G7	0.818
G65	0.808
G64	0.779
G89	0.775
G90	0.751
G71	0.732
G6	0.706
G28	0.686
G22	0.67
G5	0.636
G62	0.567
G51	0.485
